# Supplementary material for: Infection associated with CDK4/6 inhibitors: a pharmacovigilance analysis of the FDA adverse event reporting system database
Source: Front Pharmacol. 2024 Jul 1;15:1371346. doi: 10.3389/fphar.2024.1371346 (PMC11247343; doi:10.3389/fphar.2024.1371346)
Supplement: Supplementary file 1 [file Table1.XLSX]

## Sheet: Palbociclib
adverse event	a	c	a+c	b	d	b+d	a+b	d+c	a+b+c+d
covid-19 pneumonia	19	3289	3308	45523	10129691	10175214	45542	10132980	10178522
epstein-barr virus infection	1	2410	2411	45541	10130570	10176111	45542	10132980	10178522
epstein-barr virus infection reactivation	1	222	223	45541	10132758	10178299	45542	10132980	10178522
beta haemolytic streptococcal infection	1	468	469	45541	10132512	10178053	45542	10132980	10178522
escherichia infection	11	2834	2845	45531	10130146	10175677	45542	10132980	10178522
escherichia bacteraemia	1	715	716	45541	10132265	10177806	45542	10132980	10178522
escherichia sepsis	2	1029	1031	45540	10131951	10177491	45542	10132980	10178522
escherichia urinary tract infection	4	1423	1427	45538	10131557	10177095	45542	10132980	10178522
rhinovirus infection	1	889	890	45541	10132091	10177632	45542	10132980	10178522
nasal herpes	3	49	52	45539	10132931	10178470	45542	10132980	10178522
viral infection	64	11979	12043	45478	10121001	10166479	45542	10132980	10178522
pneumonia viral	1	930	931	45541	10132050	10177591	45542	10132980	10178522
encephalitis viral	1	477	478	45541	10132503	10178044	45542	10132980	10178522
viral upper respiratory tract infection	28	1825	1853	45514	10131155	10176669	45542	10132980	10178522
herpes zoster disseminated	1	300	301	45541	10132680	10178221	45542	10132980	10178522
enterobacter infection	1	544	545	45541	10132436	10177977	45542	10132980	10178522
abscess intestinal	3	654	657	45539	10132326	10177865	45542	10132980	10178522
bed bug infestation	1	40	41	45541	10132940	10178481	45542	10132980	10178522
diverticulitis intestinal perforated	1	43	44	45541	10132937	10178478	45542	10132980	10178522
appendicitis perforated	1	968	969	45541	10132012	10177553	45542	10132980	10178522
large intestine infection	4	230	234	45538	10132750	10178288	45542	10132980	10178522
herpes zoster	99	22095	22194	45443	10110885	10156328	45542	10132980	10178522
post herpetic neuralgia	1	519	520	45541	10132461	10178002	45542	10132980	10178522
herpes simplex	6	2843	2849	45536	10130137	10175673	45542	10132980	10178522
herpes simplex encephalitis	1	200	201	45541	10132780	10178321	45542	10132980	10178522
trichomoniasis	1	62	63	45541	10132918	10178459	45542	10132980	10178522
ear infection	34	9254	9288	45508	10123726	10169234	45542	10132980	10178522
atypical pneumonia	4	819	823	45538	10132161	10177699	45542	10132980	10178522
pneumonitis	134	9242	9376	45408	10123738	10169146	45542	10132980	10178522
pulmonary mucormycosis	1	81	82	45541	10132899	10178440	45542	10132980	10178522
cellulitis	99	19604	19703	45443	10113376	10158819	45542	10132980	10178522
abdominal infection	6	858	864	45536	10132122	10177658	45542	10132980	10178522
abdominal abscess	2	1494	1496	45540	10131486	10177026	45542	10132980	10178522
peritoneal abscess	1	84	85	45541	10132896	10178437	45542	10132980	10178522
peritonitis	3	6274	6277	45539	10126706	10172245	45542	10132980	10178522
infection	324	53745	54069	45218	10079235	10124453	45542	10132980	10178522
enteritis infectious	12	604	616	45530	10132376	10177906	45542	10132980	10178522
lung infection	600	126396	126996	44942	10006584	10051526	45542	10132980	10178522
diarrhoea infectious	1	270	271	45541	10132710	10178251	45542	10132980	10178522
arthritis infective	3	1687	1690	45539	10131293	10176832	45542	10132980	10178522
infective spondylitis	1	113	114	45541	10132867	10178408	45542	10132980	10178522
infected cyst	1	400	401	45541	10132580	10178121	45542	10132980	10178522
infected skin ulcer	2	718	720	45540	10132262	10177802	45542	10132980	10178522
pneumonia aspiration	7	9680	9687	45535	10123300	10168835	45542	10132980	10178522
infectious pleural effusion	1	466	467	45541	10132514	10178055	45542	10132980	10178522
infection susceptibility increased	7	735	742	45535	10132245	10177780	45542	10132980	10178522
hypersensitivity pneumonitis	2	259	261	45540	10132721	10178261	45542	10132980	10178522
subperiosteal abscess	1	22	23	45541	10132958	10178499	45542	10132980	10178522
osteomyelitis	25	7484	7509	45517	10125496	10171013	45542	10132980	10178522
fracture infection	1	22	23	45541	10132958	10178499	45542	10132980	10178522
coronavirus infection	14	2546	2560	45528	10130434	10175962	45542	10132980	10178522
abscess jaw	1	473	474	45541	10132507	10178048	45542	10132980	10178522
respiratory tract infection viral	1	643	644	45541	10132337	10177878	45542	10132980	10178522
respiratory tract infection	29	8937	8966	45513	10124043	10169556	45542	10132980	10178522
respiratory syncytial virus infection	2	2537	2539	45540	10130443	10175983	45542	10132980	10178522
purulence	1	784	785	45541	10132196	10177737	45542	10132980	10178522
gangrene	3	2510	2513	45539	10130470	10176009	45542	10132980	10178522
organising pneumonia	5	1810	1815	45537	10131170	10176707	45542	10132980	10178522
opportunistic infection	1	812	813	45541	10132168	10177709	45542	10132980	10178522
empyema	2	730	732	45540	10132250	10177790	45542	10132980	10178522
acute interstitial pneumonitis	2	198	200	45540	10132782	10178322	45542	10132980	10178522
otitis media acute	1	298	299	45541	10132682	10178223	45542	10132980	10178522
spinal cord infection	3	222	225	45539	10132758	10178297	45542	10132980	10178522
infection parasitic	1	243	244	45541	10132737	10178278	45542	10132980	10178522
paronychia	2	1514	1516	45540	10131466	10177006	45542	10132980	10178522
onychomycosis	3	1234	1237	45539	10131746	10177285	45542	10132980	10178522
pseudomonas infection	2	2778	2780	45540	10130202	10175742	45542	10132980	10178522
pneumonia pseudomonal	1	363	364	45541	10132617	10178158	45542	10132980	10178522
clostridium difficile colitis	4	3605	3609	45538	10129375	10174913	45542	10132980	10178522
hordeolum	13	1209	1222	45529	10131771	10177300	45542	10132980	10178522
colonic abscess	1	215	216	45541	10132765	10178306	45542	10132980	10178522
tuberculosis	1	5347	5348	45541	10127633	10173174	45542	10132980	10178522
localised infection	49	8661	8710	45493	10124319	10169812	45542	10132980	10178522
pneumonia legionella	1	616	617	45541	10132364	10177905	45542	10132980	10178522
bacteraemia	10	3962	3972	45532	10129018	10174550	45542	10132980	10178522
oral infection	20	1629	1649	45522	10131351	10176873	45542	10132980	10178522
oral candidiasis	14	4429	4443	45528	10128551	10174079	45542	10132980	10178522
oral pustule	1	87	88	45541	10132893	10178434	45542	10132980	10178522
abscess oral	3	569	572	45539	10132411	10177950	45542	10132980	10178522
oral herpes	63	7610	7673	45479	10125370	10170849	45542	10132980	10178522
oral fungal infection	4	977	981	45538	10132003	10177541	45542	10132980	10178522
appendiceal abscess	1	100	101	45541	10132880	10178421	45542	10132980	10178522
appendicitis	4	3506	3510	45538	10129474	10175012	45542	10132980	10178522
dysentery	2	782	784	45540	10132198	10177738	45542	10132980	10178522
streptococcal infection	6	1944	1950	45536	10131036	10176572	45542	10132980	10178522
streptococcal bacteraemia	1	329	330	45541	10132651	10178192	45542	10132980	10178522
pneumonia streptococcal	1	373	374	45541	10132607	10178148	45542	10132980	10178522
streptococcal sepsis	1	437	438	45541	10132543	10178084	45542	10132980	10178522
pharyngitis streptococcal	11	3651	3662	45531	10129329	10174860	45542	10132980	10178522
lymph gland infection	2	162	164	45540	10132818	10178358	45542	10132980	10178522
influenza	256	38020	38276	45286	10094960	10140246	45542	10132980	10178522
leprosy	1	100	101	45541	10132880	10178421	45542	10132980	10178522
measles	1	180	181	45541	10132800	10178341	45542	10132980	10178522
osteomyelitis chronic	1	240	241	45541	10132740	10178281	45542	10132980	10178522
folliculitis	2	1684	1686	45540	10131296	10176836	45542	10132980	10178522
syphilis	1	245	246	45541	10132735	10178276	45542	10132980	10178522
clostridium difficile infection	31	5738	5769	45511	10127242	10172753	45542	10132980	10178522
meningitis	2	2816	2818	45540	10130164	10175704	45542	10132980	10178522
encephalitis	1	2747	2748	45541	10130233	10175774	45542	10132980	10178522
candida infection	29	5305	5334	45513	10127675	10173188	45542	10132980	10178522
mycobacterium avium complex infection	1	911	912	45541	10132069	10177610	45542	10132980	10178522
urinary tract infection bacterial	4	738	742	45538	10132242	10177780	45542	10132980	10178522
sepsis	151	42993	43144	45391	10089987	10135378	45542	10132980	10178522
impetigo	1	559	560	45541	10132421	10177962	45542	10132980	10178522
pyomyositis	1	132	133	45541	10132848	10178389	45542	10132980	10178522
abscess	7	5759	5766	45535	10127221	10172756	45542	10132980	10178522
norovirus infection	1	79	80	45541	10132901	10178442	45542	10132980	10178522
herpes virus infection	7	2339	2346	45535	10130641	10176176	45542	10132980	10178522
herpes dermatitis	1	74	75	45541	10132906	10178447	45542	10132980	10178522
herpes oesophagitis	1	110	111	45541	10132870	10178411	45542	10132980	10178522
pelvic abscess	1	435	436	45541	10132545	10178086	45542	10132980	10178522
skin infection	20	3625	3645	45522	10129355	10174877	45542	10132980	10178522
dermo-hypodermitis	1	138	139	45541	10132842	10178383	45542	10132980	10178522
skin papilloma	4	1554	1558	45538	10131426	10176964	45542	10132980	10178522
skin bacterial infection	1	206	207	45541	10132774	10178315	45542	10132980	10178522
subcutaneous abscess	4	1861	1865	45538	10131119	10176657	45542	10132980	10178522
staphylococcal infection	20	13506	13526	45522	10119474	10164996	45542	10132980	10178522
staphylococcal bacteraemia	1	1323	1324	45541	10131657	10177198	45542	10132980	10178522
omphalitis	1	66	67	45541	10132914	10178455	45542	10132980	10178522
aspergillus infection	3	2184	2187	45539	10130796	10176335	45542	10132980	10178522
breast cellulitis	3	110	113	45539	10132870	10178409	45542	10132980	10178522
nipple infection	1	10	11	45541	10132970	10178511	45542	10132980	10178522
mastoiditis	2	325	327	45540	10132655	10178195	45542	10132980	10178522
mastitis	12	728	740	45530	10132252	10177782	45542	10132980	10178522
salmonella bacteraemia	1	48	49	45541	10132932	10178473	45542	10132980	10178522
wound infection	13	2973	2986	45529	10130007	10175536	45542	10132980	10178522
wound abscess	2	125	127	45540	10132855	10178395	45542	10132980	10178522
upper respiratory tract infection	74	16515	16589	45468	10116465	10161933	45542	10132980	10178522
upper respiratory tract infection bacterial	1	64	65	45541	10132916	10178457	45542	10132980	10178522
genital herpes	2	560	562	45540	10132420	10177960	45542	10132980	10178522
genital infection fungal	1	425	426	45541	10132555	10178096	45542	10132980	10178522
oesophageal infection	1	170	171	45541	10132810	10178351	45542	10132980	10178522
retinitis	2	321	323	45540	10132659	10178199	45542	10132980	10178522
eosinophilic pneumonia	1	1216	1217	45541	10131764	10177305	45542	10132980	10178522
postoperative wound infection	5	2006	2011	45537	10130974	10176511	45542	10132980	10178522
varicella	1	993	994	45541	10131987	10177528	45542	10132980	10178522
vulvovaginal candidiasis	1	449	450	45541	10132531	10178072	45542	10132980	10178522
vulvovaginal mycotic infection	7	1676	1683	45535	10131304	10176839	45542	10132980	10178522
gastrointestinal infection	5	2862	2867	45537	10130118	10175655	45542	10132980	10178522
pneumonitis aspiration	1	41	42	45541	10132939	10178480	45542	10132980	10178522
cystitis bacterial	1	70	71	45541	10132910	10178451	45542	10132980	10178522
sinusitis bacterial	1	213	214	45541	10132767	10178308	45542	10132980	10178522
pneumonia bacterial	9	2762	2771	45533	10130218	10175751	45542	10132980	10178522
bacterial infection	18	6365	6383	45524	10126615	10172139	45542	10132980	10178522
meningitis bacterial	1	597	598	45541	10132383	10177924	45542	10132980	10178522
bacterial vulvovaginitis	1	60	61	45541	10132920	10178461	45542	10132980	10178522
gastroenteritis bacterial	1	97	98	45541	10132883	10178424	45542	10132980	10178522
enterocolitis bacterial	1	88	89	45541	10132892	10178433	45542	10132980	10178522
lower respiratory tract infection viral	1	155	156	45541	10132825	10178366	45542	10132980	10178522
lower respiratory tract infection	28	15426	15454	45514	10117554	10163068	45542	10132980	10178522
lower respiratory tract infection bacterial	1	181	182	45541	10132799	10178340	45542	10132980	10178522
sialoadenitis	2	512	514	45540	10132468	10178008	45542	10132980	10178522
endocarditis	1	1994	1995	45541	10130986	10176527	45542	10132980	10178522
cardiac infection	2	316	318	45540	10132664	10178204	45542	10132980	10178522
pleural infection	1	78	79	45541	10132902	10178443	45542	10132980	10178522
pulpitis dental	2	285	287	45540	10132695	10178235	45542	10132980	10178522
eye infection	16	3925	3941	45526	10129055	10174581	45542	10132980	10178522
eye infection bacterial	1	208	209	45541	10132772	10178313	45542	10132980	10178522
eyelid infection	2	136	138	45540	10132844	10178384	45542	10132980	10178522
cellulitis orbital	1	227	228	45541	10132753	10178294	45542	10132980	10178522
infected bite	4	188	192	45538	10132792	10178330	45542	10132980	10178522
pneumocystis jirovecii pneumonia	9	3182	3191	45533	10129798	10175331	45542	10132980	10178522
pneumocystis jirovecii infection	1	260	261	45541	10132720	10178261	45542	10132980	10178522
pancreas infection	1	141	142	45541	10132839	10178380	45542	10132980	10178522
gingivitis	16	2121	2137	45526	10130859	10176385	45542	10132980	10178522
pneumonia cryptococcal	1	325	326	45541	10132655	10178196	45542	10132980	10178522
mucosal infection	1	88	89	45541	10132892	10178433	45542	10132980	10178522
fungal infection	48	13491	13539	45494	10119489	10164983	45542	10132980	10178522
ear infection fungal	1	116	117	45541	10132864	10178405	45542	10132980	10178522
pneumonia fungal	2	1269	1271	45540	10131711	10177251	45542	10132980	10178522
oropharyngitis fungal	1	79	80	45541	10132901	10178442	45542	10132980	10178522
fungal skin infection	7	1398	1405	45535	10131582	10177117	45542	10132980	10178522
fungal pharyngitis	1	85	86	45541	10132895	10178436	45542	10132980	10178522
fungaemia	2	615	617	45540	10132365	10177905	45542	10132980	10178522
mycoplasma infection	1	199	200	45541	10132781	10178322	45542	10132980	10178522
pneumonia mycoplasmal	1	269	270	45541	10132711	10178252	45542	10132980	10178522
abscess limb	1	1461	1462	45541	10131519	10177060	45542	10132980	10178522
nail infection	1	519	520	45541	10132461	10178002	45542	10132980	10178522
haemorrhoid infection	1	30	31	45541	10132950	10178491	45542	10132980	10178522
fungal foot infection	1	36	37	45541	10132944	10178485	45542	10132980	10178522

## Sheet: Ribociclib
adverse event	a	c	a+c	b	d	b+d	a+b	d+c	a+b+c+d
covid-19 pneumonia	5	3303	3308	7791	10167423	10175214	7796	10170726	10178522
h1n1 influenza	1	624	625	7795	10170102	10177897	7796	10170726	10178522
amoebiasis	1	94	95	7795	10170632	10178427	7796	10170726	10178522
escherichia infection	1	2844	2845	7795	10167882	10175677	7796	10170726	10178522
escherichia bacteraemia	1	715	716	7795	10170011	10177806	7796	10170726	10178522
escherichia urinary tract infection	1	1426	1427	7795	10169300	10177095	7796	10170726	10178522
viral infection	14	12029	12043	7782	10158697	10166479	7796	10170726	10178522
pneumonia viral	1	930	931	7795	10169796	10177591	7796	10170726	10178522
viral upper respiratory tract infection	1	1852	1853	7795	10168874	10176669	7796	10170726	10178522
abscess intestinal	1	656	657	7795	10170070	10177865	7796	10170726	10178522
enterococcal infection	1	1515	1516	7795	10169211	10177006	7796	10170726	10178522
gastroenteritis escherichia coli	1	124	125	7795	10170602	10178397	7796	10170726	10178522
herpes zoster	17	22177	22194	7779	10148549	10156328	7796	10170726	10178522
herpes simplex	1	2848	2849	7795	10167878	10175673	7796	10170726	10178522
ear infection	2	9286	9288	7794	10161440	10169234	7796	10170726	10178522
atypical pneumonia	3	820	823	7793	10169906	10177699	7796	10170726	10178522
pneumonitis	58	9318	9376	7738	10161408	10169146	7796	10170726	10178522
cellulitis	25	19678	19703	7771	10151048	10158819	7796	10170726	10178522
groin abscess	1	343	344	7795	10170383	10178178	7796	10170726	10178522
peritonitis	1	6276	6277	7795	10164450	10172245	7796	10170726	10178522
infection	49	54020	54069	7747	10116706	10124453	7796	10170726	10178522
enteritis infectious	1	615	616	7795	10170111	10177906	7796	10170726	10178522
lung infection	161	126835	126996	7635	10043891	10051526	7796	10170726	10178522
diarrhoea infectious	2	269	271	7794	10170457	10178251	7796	10170726	10178522
pneumonia aspiration	2	9685	9687	7794	10161041	10168835	7796	10170726	10178522
enterocolitis infectious	1	388	389	7795	10170338	10178133	7796	10170726	10178522
infectious pleural effusion	4	463	467	7792	10170263	10178055	7796	10170726	10178522
infected dermal cyst	1	113	114	7795	10170613	10178408	7796	10170726	10178522
osteomyelitis	3	7506	7509	7793	10163220	10171013	7796	10170726	10178522
coronavirus infection	11	2348	2359	7785	10168378	10176163	7796	10170726	10178522
respiratory tract infection viral	1	643	644	7795	10170083	10177878	7796	10170726	10178522
respiratory tract infection	7	8959	8966	7789	10161767	10169556	7796	10170726	10178522
gangrene	1	2512	2513	7795	10168214	10176009	7796	10170726	10178522
organising pneumonia	2	1813	1815	7794	10168913	10176707	7796	10170726	10178522
empyema	2	730	732	7794	10169996	10177790	7796	10170726	10178522
infection parasitic	1	243	244	7795	10170483	10178278	7796	10170726	10178522
paronychia	1	1515	1516	7795	10169211	10177006	7796	10170726	10178522
onychomycosis	1	1236	1237	7795	10169490	10177285	7796	10170726	10178522
clostridium difficile colitis	1	3608	3609	7795	10167118	10174913	7796	10170726	10178522
localised infection	5	8705	8710	7791	10162021	10169812	7796	10170726	10178522
pneumonia cytomegaloviral	1	609	610	7795	10170117	10177912	7796	10170726	10178522
bacteriuria	1	191	192	7795	10170535	10178330	7796	10170726	10178522
bacteraemia	3	3969	3972	7793	10166757	10174550	7796	10170726	10178522
klebsiella infection	1	1586	1587	7795	10169140	10176935	7796	10170726	10178522
oral candidiasis	9	4434	4443	7787	10166292	10174079	7796	10170726	10178522
abscess oral	1	571	572	7795	10170155	10177950	7796	10170726	10178522
oral herpes	6	7667	7673	7790	10163059	10170849	7796	10170726	10178522
lyme disease	1	1333	1334	7795	10169393	10177188	7796	10170726	10178522
appendicitis	4	3506	3510	7792	10167220	10175012	7796	10170726	10178522
dacryocystitis	1	57	58	7795	10170669	10178464	7796	10170726	10178522
dysentery	5	779	784	7791	10169947	10177738	7796	10170726	10178522
pharyngitis streptococcal	1	3661	3662	7795	10167065	10174860	7796	10170726	10178522
influenza	37	38239	38276	7759	10132487	10140246	7796	10170726	10178522
rotavirus infection	2	186	188	7794	10170540	10178334	7796	10170726	10178522
helicobacter infection	6	1995	2001	7790	10168731	10176521	7796	10170726	10178522
acarodermatitis	3	448	451	7793	10170278	10178071	7796	10170726	10178522
folliculitis	1	1685	1686	7795	10169041	10176836	7796	10170726	10178522
clostridium difficile infection	7	5762	5769	7789	10164964	10172753	7796	10170726	10178522
meningitis	2	2816	2818	7794	10167910	10175704	7796	10170726	10178522
meningococcal sepsis	1	65	66	7795	10170661	10178456	7796	10170726	10178522
candida infection	7	5327	5334	7789	10165399	10173188	7796	10170726	10178522
urinary tract infection bacterial	2	740	742	7794	10169986	10177780	7796	10170726	10178522
sepsis	42	43102	43144	7754	10127624	10135378	7796	10170726	10178522
abscess	3	5763	5766	7793	10164963	10172756	7796	10170726	10178522
herpes virus infection	6	2340	2346	7790	10168386	10176176	7796	10170726	10178522
skin infection	5	3640	3645	7791	10167086	10174877	7796	10170726	10178522
staphylococcal infection	3	13523	13526	7793	10157203	10164996	7796	10170726	10178522
staphylococcal bacteraemia	1	1323	1324	7795	10169403	10177198	7796	10170726	10178522
staphylococcal sepsis	1	1821	1822	7795	10168905	10176700	7796	10170726	10178522
breast cellulitis	2	111	113	7794	10170615	10178409	7796	10170726	10178522
mastitis	7	733	740	7789	10169993	10177782	7796	10170726	10178522
wound infection	7	2979	2986	7789	10167747	10175536	7796	10170726	10178522
upper respiratory tract infection	11	16578	16589	7785	10154148	10161933	7796	10170726	10178522
tongue fungal infection	1	52	53	7795	10170674	10178469	7796	10170726	10178522
oesophageal candidiasis	2	1366	1368	7794	10169360	10177154	7796	10170726	10178522
infected seroma	1	29	30	7795	10170697	10178492	7796	10170726	10178522
postoperative wound infection	3	2008	2011	7793	10168718	10176511	7796	10170726	10178522
superinfection	2	515	517	7794	10170211	10178005	7796	10170726	10178522
varicella	3	991	994	7793	10169735	10177528	7796	10170726	10178522
vulvovaginal candidiasis	1	449	450	7795	10170277	10178072	7796	10170726	10178522
gastrointestinal infection	6	2861	2867	7790	10167865	10175655	7796	10170726	10178522
superinfection bacterial	1	232	233	7795	10170494	10178289	7796	10170726	10178522
pneumonia bacterial	3	2768	2771	7793	10167958	10175751	7796	10170726	10178522
bacterial infection	8	6375	6383	7788	10164351	10172139	7796	10170726	10178522
arthritis bacterial	1	1585	1586	7795	10169141	10176936	7796	10170726	10178522
bacterial pyelonephritis	1	115	116	7795	10170611	10178406	7796	10170726	10178522
lower respiratory tract infection	23	15431	15454	7773	10155295	10163068	7796	10170726	10178522
sialoadenitis	1	513	514	7795	10170213	10178008	7796	10170726	10178522
endocarditis	1	1994	1995	7795	10168732	10176527	7796	10170726	10178522
cardiac infection	1	317	318	7795	10170409	10178204	7796	10170726	10178522
pulpitis dental	1	286	287	7795	10170440	10178235	7796	10170726	10178522
eye infection	4	3937	3941	7792	10166789	10174581	7796	10170726	10178522
herpes ophthalmic	1	475	476	7795	10170251	10178046	7796	10170726	10178522
eyelid infection	1	137	138	7795	10170589	10178384	7796	10170726	10178522
pneumonia chlamydial	1	48	49	7795	10170678	10178473	7796	10170726	10178522
gingivitis	1	2136	2137	7795	10168590	10176385	7796	10170726	10178522
fungal infection	3	13536	13539	7793	10157190	10164983	7796	10170726	10178522
fungal skin infection	1	1404	1405	7795	10169322	10177117	7796	10170726	10178522
fungal oesophagitis	1	225	226	7795	10170501	10178296	7796	10170726	10178522
gastritis fungal	1	31	32	7795	10170695	10178490	7796	10170726	10178522
pneumonia mycoplasmal	1	269	270	7795	10170457	10178252	7796	10170726	10178522
abscess limb	1	1461	1462	7795	10169265	10177060	7796	10170726	10178522
central nervous system infection	2	388	390	7794	10170338	10178132	7796	10170726	10178522

## Sheet: Abemaciclib
adverse event	a	c	a+c	b	d	b+d	a+b	d+c	a+b+c+d
covid-19 pneumonia	4	3304	3308	5042	10170172	10175214	5046	10173476	10178522
epstein-barr virus infection	1	2410	2411	5045	10171066	10176111	5046	10173476	10178522
escherichia infection	2	2843	2845	5044	10170633	10175677	5046	10173476	10178522
escherichia urinary tract infection	1	1426	1427	5045	10172050	10177095	5046	10173476	10178522
viral infection	5	12038	12043	5041	10161438	10166479	5046	10173476	10178522
pneumonia viral	2	929	931	5044	10172547	10177591	5046	10173476	10178522
bronchitis viral	1	233	234	5045	10173243	10178288	5046	10173476	10178522
enterobacter sepsis	1	120	121	5045	10173356	10178401	5046	10173476	10178522
enterococcal infection	1	1515	1516	5045	10171961	10177006	5046	10173476	10178522
herpes zoster	2	22192	22194	5044	10151284	10156328	5046	10173476	10178522
ear infection	2	9286	9288	5044	10164190	10169234	5046	10173476	10178522
atypical pneumonia	1	822	823	5045	10172654	10177699	5046	10173476	10178522
pneumonitis	49	9327	9376	4997	10164149	10169146	5046	10173476	10178522
cellulitis	6	19697	19703	5040	10153779	10158819	5046	10173476	10178522
abdominal infection	1	863	864	5045	10172613	10177658	5046	10173476	10178522
hepatic echinococciasis	1	18	19	5045	10173458	10178503	5046	10173476	10178522
infection	26	54043	54069	5020	10119433	10124453	5046	10173476	10178522
lung infection	55	126941	126996	4991	10046535	10051526	5046	10173476	10178522
arthritis infective	1	1689	1690	5045	10171787	10176832	5046	10173476	10178522
pneumonia aspiration	1	9686	9687	5045	10163790	10168835	5046	10173476	10178522
osteomyelitis	3	7506	7509	5043	10165970	10171013	5046	10173476	10178522
coronavirus infection	3	2356	2359	5043	10171120	10176163	5046	10173476	10178522
respiratory tract infection	1	8965	8966	5045	10164511	10169556	5046	10173476	10178522
organising pneumonia	3	1812	1815	5043	10171664	10176707	5046	10173476	10178522
onychomycosis	1	1236	1237	5045	10172240	10177285	5046	10173476	10178522
pseudomonal sepsis	1	570	571	5045	10172906	10177951	5046	10173476	10178522
clostridium difficile colitis	3	3606	3609	5043	10169870	10174913	5046	10173476	10178522
tuberculosis	1	5347	5348	5045	10168129	10173174	5046	10173476	10178522
localised infection	4	8706	8710	5042	10164770	10169812	5046	10173476	10178522
bacteraemia	1	3971	3972	5045	10169505	10174550	5046	10173476	10178522
appendicitis	3	3507	3510	5043	10169969	10175012	5046	10173476	10178522
dysentery	1	783	784	5045	10172693	10177738	5046	10173476	10178522
streptococcal sepsis	1	437	438	5045	10173039	10178084	5046	10173476	10178522
pharyngitis streptococcal	1	3661	3662	5045	10169815	10174860	5046	10173476	10178522
influenza	6	38270	38276	5040	10135206	10140246	5046	10173476	10178522
eosinophilic pneumonia chronic	1	94	95	5045	10173382	10178427	5046	10173476	10178522
clostridium difficile infection	3	5766	5769	5043	10167710	10172753	5046	10173476	10178522
candida infection	1	5333	5334	5045	10168143	10173188	5046	10173476	10178522
urinary tract infection bacterial	1	741	742	5045	10172735	10177780	5046	10173476	10178522
sepsis	19	43125	43144	5027	10130351	10135378	5046	10173476	10178522
abscess	1	5765	5766	5045	10167711	10172756	5046	10173476	10178522
gastroenteritis norovirus	1	512	513	5045	10172964	10178009	5046	10173476	10178522
herpes virus infection	1	2345	2346	5045	10171131	10176176	5046	10173476	10178522
skin candida	1	150	151	5045	10173326	10178371	5046	10173476	10178522
staphylococcal infection	2	13524	13526	5044	10159952	10164996	5046	10173476	10178522
pneumonia staphylococcal	1	717	718	5045	10172759	10177804	5046	10173476	10178522
mastitis	1	739	740	5045	10172737	10177782	5046	10173476	10178522
serratia infection	1	270	271	5045	10173206	10178251	5046	10173476	10178522
wound infection	1	2985	2986	5045	10170491	10175536	5046	10173476	10178522
upper respiratory tract infection	5	16584	16589	5041	10156892	10161933	5046	10173476	10178522
eosinophilic pneumonia	1	1216	1217	5045	10172260	10177305	5046	10173476	10178522
vulvovaginal mycotic infection	1	1682	1683	5045	10171794	10176839	5046	10173476	10178522
bacterial toxaemia	1	70	71	5045	10173406	10178451	5046	10173476	10178522
pneumonia bacterial	1	2770	2771	5045	10170706	10175751	5046	10173476	10178522
bacterial infection	5	6378	6383	5041	10167098	10172139	5046	10173476	10178522
lower respiratory tract infection	2	15452	15454	5044	10158024	10163068	5046	10173476	10178522
coinfection	1	10	11	5045	10173466	10178511	5046	10173476	10178522
pneumocystis jirovecii pneumonia	1	3190	3191	5045	10170286	10175331	5046	10173476	10178522
fungal infection	1	13538	13539	5045	10159938	10164983	5046	10173476	10178522
pneumonia fungal	1	1270	1271	5045	10172206	10177251	5046	10173476	10178522
fungal skin infection	1	1404	1405	5045	10172072	10177117	5046	10173476	10178522
abscess limb	1	1461	1462	5045	10172015	10177060	5046	10173476	10178522
